# Supplementary material for: Validation of E1L3N antibody for PD-L1 detection and prediction of pembrolizumab response in non-small-cell lung cancer
Source: Commun Med (Lond). 2022 Nov 1;2:137. doi: 10.1038/s43856-022-00206-4 (PMC9626637; doi:10.1038/s43856-022-00206-4)
Supplement: Supplementary file 2 — Supplementary Data 1 [file 43856_2022_206_MOESM2_ESM.xlsx]

## Sheet: Sheet1
Patient number	Age	Gender	Stage	Histology	Bran Metastasis	Liver Metastasis	Best response	Delta	PFS	PFS status	E1L3N-TPS PD-L1 level (%)	E1L3N-TPS PD-L1 expression stratification	22C3-TPS PD-L1 level (%)	22C3-TPS PD-L1 expression stratification	Concordance status
1	61	M	IV	ADC	N	N	PD	80	0.5	1	55	PD-L1(≥50%)	75	PD-L1(≥50%)	Consistent
2	68	M	IV	SCC	N	Y	PD	70	1	1	25	PD-L1(1-49%)	25	PD-L1(1-49%)	Consistent
3	47	M	IIIB	SCC	N	N	PD	55	1.5	1	0	PD-L1(<1%)	0	PD-L1(<1%)	Consistent
4	61	M	IV	SCC	N	N	PD	43	1.5	1	0	PD-L1(<1%)	0	PD-L1(<1%)	Consistent
5	54	F	IV	ADC	N	Y	PD	42	2	1	5	PD-L1(1-49%)	10	PD-L1(1-49%)	Consistent
6	60	M	IV	ADC	N	N	PR	-33	12	1	5	PD-L1(1-49%)	15	PD-L1(1-49%)	Consistent
7	68	F	IV	SCC	Y	N	PD	35	1.5	1	0	PD-L1(<1%)	0	PD-L1(<1%)	Consistent
8	58	M	IV	SCC	Y	N	PD	33	1.5	1	0	PD-L1(<1%)	0	PD-L1(<1%)	Consistent
9	70	M	IV	SCC	N	N	PD	31	1.5	1	0	PD-L1(<1%)	0	PD-L1(<1%)	Consistent
10	75	M	IIIB	SCC	N	N	SD	-20	8	1	55	PD-L1(≥50%)	60	PD-L1(≥50%)	Consistent
11	66	F	IV	SCC	N	Y	PD	29	2	1	25	PD-L1(1-49%)	30	PD-L1(1-49%)	Consistent
12	59	M	IV	ADC	N	Y	PD	27	1	1	0	PD-L1(<1%)	0	PD-L1(<1%)	Consistent
13	48	F	IV	ADC	Y	N	SD	-7	18	0	10	PD-L1(1-49%)	15	PD-L1(1-49%)	Consistent
14	70	M	IIIC	SCC	N	N	PR	-54	11	1	10	PD-L1(1-49%)	20	PD-L1(1-49%)	Consistent
15	65	M	IIIC	SCC	N	N	SD	10	4	1	80	PD-L1(≥50%)	55	PD-L1(≥50%)	Consistent
16	66	M	IV	SCC	N	Y	SD	3	11.5	1	25	PD-L1(1-49%)	20	PD-L1(1-49%)	Consistent
17	76	M	IV	ADC	N	N	SD	-2	9.5	1	85	PD-L1(≥50%)	90	PD-L1(≥50%)	Consistent
18	56	M	IV	SCC	N	N	SD	-2	4	1	0	PD-L1(<1%)	0	PD-L1(<1%)	Consistent
19	72	M	IV	SCC	N	N	SD	-5	6.5	1	0	PD-L1(<1%)	0	PD-L1(<1%)	Consistent
20	69	M	IV	ADC	N	N	PD	24	1.5	1	0	PD-L1(<1%)	5	PD-L1(1-49%)	Inconsistent
21	72	M	IIIB	SCC	N	N	SD	-11	5	1	10	PD-L1(1-49%)	15	PD-L1(1-49%)	Consistent
22	75	M	IIIC	SCC	N	N	SD	-13	20	0	30	PD-L1(1-49%)	30	PD-L1(1-49%)	Consistent
23	69	F	IV	SCC	N	Y	SD	-16	6	1	0	PD-L1(<1%)	0	PD-L1(<1%)	Consistent
24	64	M	IV	SCC	N	N	PD	31	3	1	1	PD-L1(1-49%)	55	PD-L1(≥50%)	Inconsistent
25	59	M	IV	SCC	N	N	PR	-42	13	0	0	PD-L1(<1%)	5	PD-L1(1-49%)	Inconsistent
26	75	M	IV	ADC	N	N	SD	-21	3	1	5	PD-L1(1-49%)	20	PD-L1(1-49%)	Consistent
27	56	F	IIIC	SCC	N	N	SD	-24	9	1	5	PD-L1(1-49%)	10	PD-L1(1-49%)	Consistent
28	55	M	IV	SCC	Y	N	SD	-27	8	1	35	PD-L1(1-49%)	40	PD-L1(1-49%)	Consistent
29	78	M	IV	SCC	N	N	SD	-28	5	1	0	PD-L1(<1%)	0	PD-L1(<1%)	Consistent
30	73	M	IV	ADC	N	N	PR	-31	9	0	25	PD-L1(1-49%)	15	PD-L1(1-49%)	Consistent
31	61	M	IV	ADC	N	Y	PD	35	1.5	1	30	PD-L1(1-49%)	60	PD-L1(≥50%)	Inconsistent
32	57	M	IIIC	SCC	N	N	PR	-35	26	0	1	PD-L1(1-49%)	5	PD-L1(1-49%)	Consistent
33	59	M	IV	ADC	N	N	PR	-36	20	0	55	PD-L1(≥50%)	60	PD-L1(≥50%)	Consistent
34	80	M	IV	ADC	Y	N	PR	-36	7	1	60	PD-L1(≥50%)	80	PD-L1(≥50%)	Consistent
35	54	M	IV	ADC	N	N	PR	-37	5	1	70	PD-L1(≥50%)	75	PD-L1(≥50%)	Consistent
36	79	M	IIIB	SCC	N	N	PR	-42	4	1	5	PD-L1(1-49%)	5	PD-L1(1-49%)	Consistent
37	55	M	IV	SCC	N	N	SD	-21	12	1	20	PD-L1(1-49%)	40	PD-L1(1-49%)	Consistent
38	70	M	IV	ADC	N	N	PR	-42	3	0	50	PD-L1(≥50%)	55	PD-L1(≥50%)	Consistent
39	75	M	IIIB	SCC	N	N	PR	-50	6	1	0	PD-L1(<1%)	0	PD-L1(<1%)	Consistent
40	81	M	IV	SCC	N	N	SD	11	3	1	0	PD-L1(<1%)	15	PD-L1(1-49%)	Inconsistent
41	59	M	IV	ADC	N	N	PR	-55	14	0	75	PD-L1(≥50%)	80	PD-L1(≥50%)	Consistent
42	59	M	IV	SCC	N	N	PR	-56	6.5	1	0	PD-L1(<1%)	0	PD-L1(<1%)	Consistent
43	71	M	IV	SCC	N	N	PR	-59	9	0	65	PD-L1(≥50%)	80	PD-L1(≥50%)	Consistent
44	72	M	IV	ADC	N	N	PR	-63	15	0	5	PD-L1(1-49%)	10	PD-L1(1-49%)	Consistent
45	55	M	IV	ADC	N	N	PR	-64	3	1	55	PD-L1(≥50%)	60	PD-L1(≥50%)	Consistent
46	74	M	IV	ADC	N	N	PR	-85	6	0	75	PD-L1(≥50%)	80	PD-L1(≥50%)	Consistent
