# Supplementary material for: Validation of E1L3N antibody for PD-L1 detection and prediction of pembrolizumab response in non-small-cell lung cancer
Source: Commun Med (Lond). 2022 Nov 1;2:137. doi: 10.1038/s43856-022-00206-4 (PMC9626637; doi:10.1038/s43856-022-00206-4)
Supplement: Supplementary file 3 — Supplementary Data 2 [file 43856_2022_206_MOESM3_ESM.xlsx]

## Sheet: Sheet1
Patient number	E1L3N-TPS PD-L1 level (%)	E1L3N-TPS PD-L1 expression stratification	22C3-TPS PD-L1 level (%)	22C3-TPS PD-L1 expression stratification	Concordance status
1	55	PD-L1(≥50%)	75	PD-L1(≥50%)	Consistent
2	25	PD-L1(1-49%)	25	PD-L1(1-49%)	Consistent
3	0	PD-L1(<1%)	0	PD-L1(<1%)	Consistent
4	0	PD-L1(<1%)	0	PD-L1(<1%)	Consistent
5	5	PD-L1(1-49%)	10	PD-L1(1-49%)	Consistent
6	5	PD-L1(1-49%)	15	PD-L1(1-49%)	Consistent
7	0	PD-L1(<1%)	0	PD-L1(<1%)	Consistent
8	0	PD-L1(<1%)	0	PD-L1(<1%)	Consistent
9	0	PD-L1(<1%)	0	PD-L1(<1%)	Consistent
10	55	PD-L1(≥50%)	60	PD-L1(≥50%)	Consistent
11	25	PD-L1(1-49%)	30	PD-L1(1-49%)	Consistent
12	0	PD-L1(<1%)	0	PD-L1(<1%)	Consistent
13	10	PD-L1(1-49%)	15	PD-L1(1-49%)	Consistent
14	10	PD-L1(1-49%)	20	PD-L1(1-49%)	Consistent
15	80	PD-L1(≥50%)	55	PD-L1(≥50%)	Consistent
16	25	PD-L1(1-49%)	20	PD-L1(1-49%)	Consistent
17	85	PD-L1(≥50%)	90	PD-L1(≥50%)	Consistent
18	0	PD-L1(<1%)	0	PD-L1(<1%)	Consistent
19	0	PD-L1(<1%)	0	PD-L1(<1%)	Consistent
20	0	PD-L1(<1%)	5	PD-L1(1-49%)	Inconsistent
21	10	PD-L1(1-49%)	15	PD-L1(1-49%)	Consistent
22	30	PD-L1(1-49%)	30	PD-L1(1-49%)	Consistent
23	0	PD-L1(<1%)	0	PD-L1(<1%)	Consistent
24	1	PD-L1(1-49%)	55	PD-L1(≥50%)	Inconsistent
25	0	PD-L1(<1%)	5	PD-L1(1-49%)	Inconsistent
26	5	PD-L1(1-49%)	20	PD-L1(1-49%)	Consistent
27	5	PD-L1(1-49%)	10	PD-L1(1-49%)	Consistent
28	35	PD-L1(1-49%)	40	PD-L1(1-49%)	Consistent
29	0	PD-L1(<1%)	0	PD-L1(<1%)	Consistent
30	25	PD-L1(1-49%)	15	PD-L1(1-49%)	Consistent
31	30	PD-L1(1-49%)	60	PD-L1(≥50%)	Inconsistent
32	1	PD-L1(1-49%)	5	PD-L1(1-49%)	Consistent
33	55	PD-L1(≥50%)	60	PD-L1(≥50%)	Consistent
34	60	PD-L1(≥50%)	80	PD-L1(≥50%)	Consistent
35	70	PD-L1(≥50%)	75	PD-L1(≥50%)	Consistent
36	5	PD-L1(1-49%)	5	PD-L1(1-49%)	Consistent
37	20	PD-L1(1-49%)	40	PD-L1(1-49%)	Consistent
38	50	PD-L1(≥50%)	55	PD-L1(≥50%)	Consistent
39	0	PD-L1(<1%)	0	PD-L1(<1%)	Consistent
40	0	PD-L1(<1%)	15	PD-L1(1-49%)	Inconsistent
41	75	PD-L1(≥50%)	80	PD-L1(≥50%)	Consistent
42	0	PD-L1(<1%)	0	PD-L1(<1%)	Consistent
43	65	PD-L1(≥50%)	80	PD-L1(≥50%)	Consistent
44	5	PD-L1(1-49%)	10	PD-L1(1-49%)	Consistent
45	55	PD-L1(≥50%)	60	PD-L1(≥50%)	Consistent
46	75	PD-L1(≥50%)	80	PD-L1(≥50%)	Consistent
