# Supplementary material for: Validation of E1L3N antibody for PD-L1 detection and prediction of pembrolizumab response in non-small-cell lung cancer
Source: Commun Med (Lond). 2022 Nov 1;2:137. doi: 10.1038/s43856-022-00206-4 (PMC9626637; doi:10.1038/s43856-022-00206-4)
Supplement: Supplementary file 4 — Supplementary Data 3 [file 43856_2022_206_MOESM4_ESM.xlsx]

## Sheet: Sheet1
Patient number	Gender	Stage	Histology	Bran Metastasis	Liver Metastasis	Best response	Delta	E1L3N-TPS PD-L1 level (%)	E1L3N-TPS PD-L1 expression stratification	22C3-TPS PD-L1 level (%)	22C3-TPS PD-L1 expression stratification	Concordance status
1	M	IV	ADC	N	N	PD	80	55	PD-L1(≥50%)	75	PD-L1(≥50%)	Consistent
2	M	IV	SCC	N	Y	PD	70	25	PD-L1(1-49%)	25	PD-L1(1-49%)	Consistent
3	M	IIIB	SCC	N	N	PD	55	0	PD-L1(<1%)	0	PD-L1(<1%)	Consistent
4	M	IV	SCC	N	N	PD	43	0	PD-L1(<1%)	0	PD-L1(<1%)	Consistent
5	F	IV	ADC	N	Y	PD	42	5	PD-L1(1-49%)	10	PD-L1(1-49%)	Consistent
6	M	IV	ADC	N	N	PR	-33	5	PD-L1(1-49%)	15	PD-L1(1-49%)	Consistent
7	F	IV	SCC	Y	N	PD	35	0	PD-L1(<1%)	0	PD-L1(<1%)	Consistent
8	M	IV	SCC	Y	N	PD	33	0	PD-L1(<1%)	0	PD-L1(<1%)	Consistent
9	M	IV	SCC	N	N	PD	31	0	PD-L1(<1%)	0	PD-L1(<1%)	Consistent
10	M	IIIB	SCC	N	N	SD	-20	55	PD-L1(≥50%)	60	PD-L1(≥50%)	Consistent
11	F	IV	SCC	N	Y	PD	29	25	PD-L1(1-49%)	30	PD-L1(1-49%)	Consistent
12	M	IV	ADC	N	Y	PD	27	0	PD-L1(<1%)	0	PD-L1(<1%)	Consistent
13	F	IV	ADC	Y	N	SD	-7	10	PD-L1(1-49%)	15	PD-L1(1-49%)	Consistent
14	M	IIIC	SCC	N	N	PR	-54	10	PD-L1(1-49%)	20	PD-L1(1-49%)	Consistent
15	M	IIIC	SCC	N	N	SD	10	80	PD-L1(≥50%)	55	PD-L1(≥50%)	Consistent
16	M	IV	SCC	N	Y	SD	3	25	PD-L1(1-49%)	20	PD-L1(1-49%)	Consistent
17	M	IV	ADC	N	N	SD	-2	85	PD-L1(≥50%)	90	PD-L1(≥50%)	Consistent
18	M	IV	SCC	N	N	SD	-2	0	PD-L1(<1%)	0	PD-L1(<1%)	Consistent
19	M	IV	SCC	N	N	SD	-5	0	PD-L1(<1%)	0	PD-L1(<1%)	Consistent
20	M	IV	ADC	N	N	PD	24	0	PD-L1(<1%)	5	PD-L1(1-49%)	Inconsistent
21	M	IIIB	SCC	N	N	SD	-11	10	PD-L1(1-49%)	15	PD-L1(1-49%)	Consistent
22	M	IIIC	SCC	N	N	SD	-13	30	PD-L1(1-49%)	30	PD-L1(1-49%)	Consistent
23	F	IV	SCC	N	Y	SD	-16	0	PD-L1(<1%)	0	PD-L1(<1%)	Consistent
24	M	IV	SCC	N	N	PD	31	1	PD-L1(1-49%)	55	PD-L1(≥50%)	Inconsistent
25	M	IV	SCC	N	N	PR	-42	0	PD-L1(<1%)	5	PD-L1(1-49%)	Inconsistent
26	M	IV	ADC	N	N	SD	-21	5	PD-L1(1-49%)	20	PD-L1(1-49%)	Consistent
27	F	IIIC	SCC	N	N	SD	-24	5	PD-L1(1-49%)	10	PD-L1(1-49%)	Consistent
28	M	IV	SCC	Y	N	SD	-27	35	PD-L1(1-49%)	40	PD-L1(1-49%)	Consistent
29	M	IV	SCC	N	N	SD	-28	0	PD-L1(<1%)	0	PD-L1(<1%)	Consistent
30	M	IV	ADC	N	N	PR	-31	25	PD-L1(1-49%)	15	PD-L1(1-49%)	Consistent
31	M	IV	ADC	N	Y	PD	35	30	PD-L1(1-49%)	60	PD-L1(≥50%)	Inconsistent
32	M	IIIC	SCC	N	N	PR	-35	1	PD-L1(1-49%)	5	PD-L1(1-49%)	Consistent
33	M	IV	ADC	N	N	PR	-36	55	PD-L1(≥50%)	60	PD-L1(≥50%)	Consistent
34	M	IV	ADC	Y	N	PR	-36	60	PD-L1(≥50%)	80	PD-L1(≥50%)	Consistent
35	M	IV	ADC	N	N	PR	-37	70	PD-L1(≥50%)	75	PD-L1(≥50%)	Consistent
36	M	IIIB	SCC	N	N	PR	-42	5	PD-L1(1-49%)	5	PD-L1(1-49%)	Consistent
37	M	IV	SCC	N	N	SD	-21	20	PD-L1(1-49%)	40	PD-L1(1-49%)	Consistent
38	M	IV	ADC	N	N	PR	-42	50	PD-L1(≥50%)	55	PD-L1(≥50%)	Consistent
39	M	IIIB	SCC	N	N	PR	-50	0	PD-L1(<1%)	0	PD-L1(<1%)	Consistent
40	M	IV	SCC	N	N	SD	11	0	PD-L1(<1%)	15	PD-L1(1-49%)	Inconsistent
41	M	IV	ADC	N	N	PR	-55	75	PD-L1(≥50%)	80	PD-L1(≥50%)	Consistent
42	M	IV	SCC	N	N	PR	-56	0	PD-L1(<1%)	0	PD-L1(<1%)	Consistent
43	M	IV	SCC	N	N	PR	-59	65	PD-L1(≥50%)	80	PD-L1(≥50%)	Consistent
44	M	IV	ADC	N	N	PR	-63	5	PD-L1(1-49%)	10	PD-L1(1-49%)	Consistent
45	M	IV	ADC	N	N	PR	-64	55	PD-L1(≥50%)	60	PD-L1(≥50%)	Consistent
46	M	IV	ADC	N	N	PR	-85	75	PD-L1(≥50%)	80	PD-L1(≥50%)	Consistent
