# Supplementary material for: Validation of E1L3N antibody for PD-L1 detection and prediction of pembrolizumab response in non-small-cell lung cancer
Source: Commun Med (Lond). 2022 Nov 1;2:137. doi: 10.1038/s43856-022-00206-4 (PMC9626637; doi:10.1038/s43856-022-00206-4)
Supplement: Supplementary file 5 — Supplementary Data 4 [file 43856_2022_206_MOESM5_ESM.xlsx]

## Sheet: Sheet1
Patient number	PFS	PFS status	E1L3N-TPS PD-L1 level (%)	E1L3N-TPS PD-L1 expression stratification	22C3-TPS PD-L1 level (%)	22C3-TPS PD-L1 expression stratification
1	0.5	1	55	PD-L1(≥50%)	75	PD-L1(≥50%)
2	1	1	25	PD-L1(1-49%)	25	PD-L1(1-49%)
3	1.5	1	0	PD-L1(<1%)	0	PD-L1(<1%)
4	1.5	1	0	PD-L1(<1%)	0	PD-L1(<1%)
5	2	1	5	PD-L1(1-49%)	10	PD-L1(1-49%)
6	12	1	5	PD-L1(1-49%)	15	PD-L1(1-49%)
7	1.5	1	0	PD-L1(<1%)	0	PD-L1(<1%)
8	1.5	1	0	PD-L1(<1%)	0	PD-L1(<1%)
9	1.5	1	0	PD-L1(<1%)	0	PD-L1(<1%)
10	8	1	55	PD-L1(≥50%)	60	PD-L1(≥50%)
11	2	1	25	PD-L1(1-49%)	30	PD-L1(1-49%)
12	1	1	0	PD-L1(<1%)	0	PD-L1(<1%)
13	18	0	10	PD-L1(1-49%)	15	PD-L1(1-49%)
14	11	1	10	PD-L1(1-49%)	20	PD-L1(1-49%)
15	4	1	80	PD-L1(≥50%)	55	PD-L1(≥50%)
16	11.5	1	25	PD-L1(1-49%)	20	PD-L1(1-49%)
17	9.5	1	85	PD-L1(≥50%)	90	PD-L1(≥50%)
18	4	1	0	PD-L1(<1%)	0	PD-L1(<1%)
19	6.5	1	0	PD-L1(<1%)	0	PD-L1(<1%)
20	1.5	1	0	PD-L1(<1%)	5	PD-L1(1-49%)
21	5	1	10	PD-L1(1-49%)	15	PD-L1(1-49%)
22	20	0	30	PD-L1(1-49%)	30	PD-L1(1-49%)
23	6	1	0	PD-L1(<1%)	0	PD-L1(<1%)
24	3	1	1	PD-L1(1-49%)	55	PD-L1(≥50%)
25	13	0	0	PD-L1(<1%)	5	PD-L1(1-49%)
26	3	1	5	PD-L1(1-49%)	20	PD-L1(1-49%)
27	9	1	5	PD-L1(1-49%)	10	PD-L1(1-49%)
28	8	1	35	PD-L1(1-49%)	40	PD-L1(1-49%)
29	5	1	0	PD-L1(<1%)	0	PD-L1(<1%)
30	9	0	25	PD-L1(1-49%)	15	PD-L1(1-49%)
31	1.5	1	30	PD-L1(1-49%)	60	PD-L1(≥50%)
32	26	0	1	PD-L1(1-49%)	5	PD-L1(1-49%)
33	20	0	55	PD-L1(≥50%)	60	PD-L1(≥50%)
34	7	1	60	PD-L1(≥50%)	80	PD-L1(≥50%)
35	5	1	70	PD-L1(≥50%)	75	PD-L1(≥50%)
36	4	1	5	PD-L1(1-49%)	5	PD-L1(1-49%)
37	12	1	20	PD-L1(1-49%)	40	PD-L1(1-49%)
38	3	0	50	PD-L1(≥50%)	55	PD-L1(≥50%)
39	6	1	0	PD-L1(<1%)	0	PD-L1(<1%)
40	3	1	0	PD-L1(<1%)	15	PD-L1(1-49%)
41	14	0	75	PD-L1(≥50%)	80	PD-L1(≥50%)
42	6.5	1	0	PD-L1(<1%)	0	PD-L1(<1%)
43	9	0	65	PD-L1(≥50%)	80	PD-L1(≥50%)
44	15	0	5	PD-L1(1-49%)	10	PD-L1(1-49%)
45	3	1	55	PD-L1(≥50%)	60	PD-L1(≥50%)
46	6	0	75	PD-L1(≥50%)	80	PD-L1(≥50%)
